# Supplementary material for: Association between geriatric nutritional risk index and pathological phenotypes of IgA nephropathy
Source: PeerJ. 2023 Feb 13;11:e14791. doi: 10.7717/peerj.14791 (PMC9933742; doi:10.7717/peerj.14791)
Supplement: Supplemental Information 1 [file peerj-11-14791-s001.csv]

Number	Sex	Age (year)	Oxford M	Oxford E	Oxford S	Oxford T	Oxford C	BMI (kg/m2)	SBP (mmHg)	DBP (mmHg)	Hemoglobin (g/L)	24-h proteinuria (g/d)	Serum creatinine (umol/L)	Serum albumin (g/L)	hs-CRP(mg/L)	eGFR(mL/min/1.73m2)	Serum IgG (g/L)	Serum IgA (g/L)	Serum IgM (g/L)	Serum cholesterol (mmol/L)	Serum triglycerides (mmol/L)	Serum C3 (mg/L)	Serum C4 (mg/L)	RASB (yes=treatment)	Corticosteroid (yes=treatment)	GNRI
1	male	33	M1	E0	S1	T2	C0	26.1	156	105	95	3.146	457	29.2	11.35	13.51	7.66	1.84	0.84	5.89	2.12	1280	377	Yes	No	92.99673017
2	male	33	M1	E0	S0	T0	C1	22.7	123	86	153	0.126	88	41.3	0.17	98.99	11	2.81	0.8	3.3	1.43	957	219	Yes	No	104.521996
3	female	45	M1	E0	S1	T1	C1	21.1	181	110	99	0.884	88	39	0.74	68.36	14	3.71	1.94	6.06	1.17	1110	308	Yes	No	97.97355611
4	female	32	M1	E0	S0	T0	C0	18.3	132	90	134	0.127	61	34.1	0.52	115.18	15	2.67	1.41	3.66	0.55	864	160	No	No	85.51788482
5	male	60	M1	E1	S1	T0	C1	25.7	116	75	144	0.18	118	37	0.99	57.44	11.4	2.04	0.99	5.3	1.43	1010	250	Yes	No	103.724382
6	male	30	M1	E0	S0	T0	C0	20.4	122	68	164	0.12	78	41.2	0.23	115.14	10.7	4.13	1.33	2.68	0.58	720	171	Yes	No	99.97913896
7	male	37	M1	E0	S1	T0	C2	26.3	140	82	160	1.58	120	38.4	0.81	66.15	7.99	2.6	0.74	6.17	2.16	1230	327	Yes	Yes	107.0242616
8	male	32	M1	E0	S0	T0	C0	30.4	166	119	184	6.876	96	15.5	0.64	89.74	3.11	2.48	1.71	12.68	4.75	1180	279	No	Yes	80.63942579
9	female	31	M0	E0	S0	T0	C0	23.7	112	69	118	0.06	62	37.8	1.26	115.18	11.1	2.42	1.01	4.85	0.69	887	246	No	No	101.1573628
10	female	34	M1	E0	S1	T0	C0	21.9	142	92	130	0.792	55	35.5	5.22	118.34	13.2	3.68	0.79	4.92	0.93	1180	237	Yes	No	94.38847286
11	female	61	M1	E1	S1	T1	C1	21.1	139	83	111	0.225	125	32.6	0.45	39.97	9.37	1.8	1.9	4.91	0.91	752	147	Yes	No	88.55655152
12	male	25	M1	E1	S0	T0	C1	21.2	125	88	136	0.532	86	37.5	0.42	107.67	7.98	1.97	1.42	6.44	2.03	1080	224	Yes	Yes	96.10771076
13	male	34	M1	E0	S1	T0	C0	24.8	134	75	143	0.675	81	38.7	1.19	108.66	12.9	3.01	1.63	5.28	1.91	1110	244	Yes	No	104.6345814
14	male	29	M1	E0	S0	T0	C1	24	139	81	148	0.56	101	43.3	0.61	86.19	12.4	4.74	0.72	5.69	1.59	978	222	Yes	Yes	109.9995461
15	female	39	M1	E0	S0	T0	C0	26.4	121	89	133	0.612	82	40.6	0.21	77.66	9.85	2.04	0.73	5.58	1.42	983	254	Yes	No	110.4158229
16	male	46	M1	E0	S1	T0	C0	25.5	148	100	188	0.483	121	43.4	0.65	61.48	16	4.08	0.55	4.46	0.83	1000	217	Yes	No	112.9543119
17	female	26	M1	E0	S0	T0	C1	20.8	127	86	157	0.192	63	51.1	0.56	117.01	16.2	5.01	1.7	5.66	0.83	997	268	Yes	No	115.5071562
18	female	28	M1	E1	S0	T0	C0	19.4	109	77	105	0.081	67	43.7	0.47	107.1	12.2	1.51	1.64	5.18	0.55	942	204	Yes	No	101.894146
19	female	45	M1	E1	S0	T0	C0	20.9	102	71	108	0.06	82	37.6	1.04	74.45	12.6	2.43	1.3	3.85	0.84	831	209	No	No	95.66228224
20	female	32	M1	E1	S1	T0	C0	18	137	92	128	0.108	73	37.8	0.47	93.88	11.9	4.6	1.86	4.4	0.55	583	178	Yes	No	90.45158285
21	female	37	M1	E0	S1	T0	C1	21.2	131	91	131	0.456	67	40.4	3.61	100.54	9.48	2.63	0.61	5.82	1.51	1330	227	No	Yes	100.3731637
22	male	51	M1	E0	S1	T0	C0	24	122	74	147	1.958	131	46.9	0.29	53.92	16.4	4.59	0.92	4.78	1.7	1070	231	Yes	No	115.2631851
23	female	43	M1	E0	S1	T1	C0	20.5	126	82	99	1	135	31.4	0.1	41.32	8.87	2.31	0.73	4.71	1.58	914	187	Yes	Yes	85.62622642
24	female	38	M1	E0	S1	T1	C1	21.8	145	76	91	1.2	143	27.4	0.43	39.92	7.32	2.46	1.57	4.94	1.53	874	242	Yes	Yes	82.07863407
25	male	62	M1	E0	S1	T1	C0	21.9	127	76	96	0.64	143	38.6	2.7	44.9	11	2.29	0.53	4.79	3.61	1330	365	Yes	No	98.90039374
26	female	27	M1	E0	S1	T0	C1	21.2	132	84	117	0.481	72	37.4	2.28	98.87	9.89	4.59	1.81	5.08	1.24	1120	243	No	No	95.84620098
27	female	29	M1	E1	S1	T0	C2	27.1	136	88	124	1.552	76	35.2	1.18	91.32	11.3	5.48	1	4.83	0.87	1040	255	No	Yes	103.7068577
28	female	51	M1	E1	S1	T1	C0	27.2	198	116	93	2.625	122	37.1	1.51	44.15	16.8	3.4	1.29	4.74	2.5	1200	314	Yes	Yes	106.7982636
29	male	32	M1	E1	S1	T0	C0	25	146	90	147	0.195	94	41.3	0.09	92.05	13.8	1.99	0.25	5.73	1.26	969	214	Yes	No	108.9035151
30	male	56	M1	E1	S1	T0	C1	20	118	72	109	0.625	112	38	0	62.92	13.1	5.58	0.62	5.16	1.11	815	259	Yes	Yes	94.54959259
31	female	38	M1	E0	S0	T0	C0	29.6	130	84	148	10.41	58	17.9	0.82	112.28	5.93	4.34	0.63	22.79	4.23	1790	359	Yes	Yes	82.66527172
32	female	26	M1	E0	S0	T0	C0	20.2	111	74	129	4.606	63	16.5	0.1	117.01	5.42	2.43	1	6.87	1.43	774	219	No	Yes	62.90606963
33	male	48	M1	E1	S1	T2	C1	27	141	98	148	2.436	104	41	4.61	72.8	12	2.11	0.92	6.38	3.39	1430	609	Yes	Yes	112.1501519
34	female	25	M1	E0	S1	T0	C2	19.8	127	83	134	0.658	88	48.4	2.32	78.67	10.6	2.68	1.66	5.86	1.34	1650	242	Yes	Yes	109.5553288
35	female	30	M1	E0	S1	T0	C1	27.1	145	90	145	8.835	77	21.3	4.08	89.26	6.53	2.2	0.93	7.72	3.34	1320	267	Yes	No	83.12102544
36	male	34	M1	E1	S0	T0	C1	18.9	124	81	104	0.788	102	37.9	0.24	82.23	13.2	2.74	1.05	4.73	0.9	839	155	No	Yes	92.32732823
37	female	62	M1	E1	S1	T1	C1	28.1	136	82	119	2.548	132	34.3	1.74	37.16	9.25	2.4	0.6	3.18	1.96	1120	287	Yes	Yes	104.2978897
38	female	57	M1	E0	S1	T0	C0	26.6	139	85	115	0.403	78	37.4	7.01	72.7	15.8	4.56	1.16	5.27	1.27	1310	358	No	No	106.1814578
39	male	43	M1	E0	S1	T2	C0	26.6	117	75	130	3.132	178	34.8	3.19	39.37	11.8	2.58	0.89	6.77	1.74	1030	229	Yes	No	102.2595006
40	female	34	M1	E0	S1	T2	C1	22	160	99	57	6.09	534	26.8	15.94	8.35	7.27	2.73	1.09	7.14	1.39	957	247	Yes	Yes	81.67830293
41	male	26	M1	E0	S0	T1	C0	23.3	135	83	125	0.126	179	39.7	0	44.07	12.3	4.37	0.74	3.28	0.6	863	194	Yes	No	103.246113
42	female	39	M1	E1	S1	T0	C0	23.9	128	91	121	0.682	79	39.4	3.23	81.23	14.3	2.59	0.48	4.77	3.2	1170	224	Yes	No	103.9523819
43	male	45	M1	E0	S1	T2	C1	27.7	186	124	135	4.968	194	33.1	0.88	34.99	11	2.68	0.63	5.12	3.98	1140	289	No	No	101.8380582
44	female	46	M1	E0	S1	T0	C1	26	114	73	121	0.735	69	40.1	0.61	91.09	10.8	3.03	1.01	6.32	1.62	1200	244	Yes	No	109.0403315
45	female	70	M1	E0	S1	T0	C0	25.7	148	79	120	2.752	105	28.8	1.56	46.32	11.4	2.31	1.42	8.5	2.98	1330	305	Yes	Yes	91.56550462
46	female	18	M0	E0	S0	T0	C0	23.8	100	62	139	10.953	65	16.2	0.3	119.19	4.48	1.81	0.8	9.73	2.07	1190	248	No	Yes	69.29617691
47	female	64	M1	E1	S0	T0	C2	20.9	129	81	71	2.565	280	31	7.83	14.76	12.7	4.78	0.88	4.77	2.45	1050	295	No	Yes	85.68544026
48	male	43	M1	E0	S0	T1	C0	27	132	75	148	1.152	160	39.1	0.36	44.79	7.79	2.79	0.5	6.5	1.49	1100	270	Yes	Yes	109.3083233
49	male	36	M1	E1	S1	T1	C1	23.2	163	117	124	3.106	188	25.1	1.12	38.71	7.87	4.14	0.96	7.43	2.41	1210	241	Yes	Yes	81.39016801
50	male	51	M1	E1	S1	T0	C1	25.9	113	81	150	0.176	80	36.1	0.35	97.89	12.4	4.25	0.55	4.69	1.4	1150	186	Yes	No	102.8984879
51	female	47	M1	E1	S1	T1	C1	21.4	133	79	114	2.535	95	26.2	0.67	61.45	10.8	3.91	1.1	5.78	1.18	912	311	Yes	No	79.55709431
52	male	20	M1	E0	S0	T0	C1	22.6	119	79	168	0.046	77	40.3	0.51	124.18	18.2	3.76	0.87	6.7	1.41	1070	250	Yes	Yes	102.9337736
53	male	30	M1	E0	S0	T0	C2	26.7	137	91	141	0.091	97	37	2.14	89.87	11.2	5.55	0.52	4.87	1.33	1340	326	Yes	Yes	105.6159164
54	male	27	M1	E0	S1	T0	C0	26.5	124	87	147	0.33	93	37.4	0.32	96.58	12.3	4.76	0.44	3.13	1.13	969	300	Yes	No	106.0000478
55	female	33	M1	E0	S1	T2	C1	21.5	114	72	108	4.029	243	21.5	0.19	21.78	6.4	2.59	1.69	7.36	1.43	866	205	Yes	Yes	72.73615625
56	female	33	M1	E1	S1	T0	C1	20.5	109	76	132	3.26	73	24.1	0.36	93.22	5.83	3.3	1.13	9.21	1.28	1040	278	No	Yes	74.8254837
57	female	44	M1	E0	S1	T0	C1	22.1	118	79	121	0.81	84	31	1.95	72.82	9.22	2.82	1.56	6.32	2.36	1220	303	Yes	No	87.99141806
58	male	18	M1	E0	S1	T0	C1	23.2	127	77	142	2.34	114	31.1	2.13	80.44	8.25	2.9	0.81	5.53	1.06	1100	376	Yes	Yes	90.25096386
59	female	49	M1	E0	S0	T0	C0	25.1	131	76	130	0.24	87	40.4	1.42	67.39	16.6	5.17	1.07	4.97	4.35	1330	392	Yes	Yes	107.7388599
60	female	32	M1	E0	S0	T0	C1	20.8	108	75	117	0.364	65	32.1	1.16	108.02	8.72	1.75	1.24	6.08	1.57	1220	280	No	Yes	87.28401294
61	male	26	M1	E1	S1	T1	C1	20.2	137	68	150	0.954	89	36.9	0.09	102.57	9.15	1.84	0.94	5.44	1.67	930	218	Yes	Yes	93.23611102
62	female	50	M1	E0	S0	T1	C0	24.1	136	96	125	0.418	132	36.7	0.69	40.42	14.3	2.51	0.97	4.95	1.11	1100	204	Yes	No	100.3813292
63	male	47	M1	E1	S1	T0	C1	27.2	138	99	152	0.66	100	36	1.66	76.87	12.9	2.72	1.15	4.91	2.04	1200	249	Yes	Yes	105.0976606
64	male	33	M1	E1	S1	T2	C0	25.5	130	81	133	1.277	194	41.3	0.26	38.07	11	3.25	1.16	5.12	3.67	1190	342	Yes	Yes	109.7503067
65	female	34	M1	E0	S0	T0	C1	26.5	132	89	104	0.84	78	38.4	0.5	85.44	12.5	2.37	2.41	5.11	1.47	1070	149	Yes	No	107.4416165
66	male	34	M1	E0	S1	T1	C0	24.7	110	82	158	0.2	92	38.8	0.26	93.16	8.21	2.87	0.61	3.85	0.8	1050	211	Yes	No	104.6386604
67	female	19	M1	E0	S1	T0	C0	18.2	110	70	132	0.192	61	37.9	0.5	126.2	10.1	2.84	1.35	4.82	0.74	1110	262	No	No	91.01923559
68	male	20	M0	E0	S0	T0	C0	29	133	88	151	0.036	87	43	5.54	109.97	12.4	3.34	0.94	6.24	1.44	1380	377	No	No	118.9109645
69	female	30	M1	E0	S1	T0	C0	21.5	154	113	112	1.52	72	31.8	0.37	96.81	12.6	3.56	1.55	4.25	1.38	838	211	Yes	No	88.15692985
70	female	28	M1	E0	S1	T1	C0	24	110	82	121	1.04	83	32.3	2.02	82.67	9.25	3.16	1.05	5.55	1.95	1210	400	Yes	Yes	93.65121047
71	female	31	M1	E0	S0	T0	C1	16.6	152	106	144	0.247	73	32.7	0.17	94.54	6.62	3.15	0.66	5.41	1.08	1020	149	No	Yes	80.17999222
72	female	29	M1	E1	S1	T0	C1	17.9	120	84	105	0.288	58	32.8	0.6	119.6	8.56	2.15	1.12	5.39	0.66	887	142	Yes	Yes	82.82410767
73	female	48	M1	E1	S1	T0	C0	22	111	75	105	0.418	139	37.2	14.12	38.51	13.2	3.42	1.51	6.8	2.33	1130	298	Yes	Yes	97.15093459
74	male	31	M1	E0	S1	T0	C1	20.8	133	84	149	0.252	125	38.6	4.27	65.68	11.5	4.03	0.66	4.31	1.05	1190	522	Yes	No	96.8119257
75	male	46	M1	E0	S1	T1	C1	24.3	127	81	132	1.76	157	35.2	0.52	44.87	10.5	1.7	0.23	5.14	1.04	877	138	Yes	Yes	98.51827994
76	male	62	M1	E1	S1	T1	C1	23	159	89	113	1.848	99	32.8	5.58	70.03	8.53	2.54	1.54	6	1.37	1040	212	Yes	No	92.35284889
77	male	30	M1	E0	S0	T0	C0	25	155	114	152	0.208	85	39.8	0.31	105.43	10.6	5.75	2.26	3.76	0.89	982	261	Yes	No	106.60505
78	female	30	M1	E1	S1	T0	C1	16.2	99	77	108	0.6	54	33.6	0.38	121.59	12.2	2.74	1.66	4.69	0.68	986	173	No	No	80.77033765
79	female	24	M1	E0	S1	T0	C1	17.1	119	81	125	0.624	60	34	0.36	122.51	12.1	4.36	1.05	4.27	0.92	948	289	No	No	82.97298704
80	male	62	M1	E0	S1	T2	C1	20.4	143	103	101	8.01	206	23.6	4.16	28.88	11.7	3.9	0.72	6.79	1.48	1100	547	No	No	73.83653086
81	female	33	M1	E0	S0	T0	C0	22.4	106	67	135	0.048	60	41.7	0.19	115	13.5	4.14	2.16	5.85	0.56	1030	265	Yes	No	104.6337242
82	female	44	M1	E0	S1	T0	C1	24.3	117	76	118	0.076	88	33.3	0.35	68.84	14	2.2	1.77	5.7	1.16	932	238	No	No	95.72239639
83	female	40	M1	E0	S0	T0	C0	23.3	101	72	113	0.022	57	35.5	0.46	111.35	14.2	3.05	2.55	5.69	1.34	1040	194	No	No	96.94506911
84	female	36	M1	E0	S1	T0	C1	22.1	112	87	109	1.036	62	31.7	0.53	111.2	11.8	5.89	0.96	6.78	0.98	996	253	Yes	No	89.06978485
85	female	47	M1	E0	S0	T0	C0	21.2	116	62	99	0.198	66	34.1	2.43	95.44	13.4	2.72	1.02	4.1	1.24	927	230	No	No	90.97455059
86	male	46	M1	E0	S0	T0	C0	21.7	115	80	133	0.189	99	34.6	0.59	78.36	12.5	4.55	2.17	3.17	1.04	855	185	No	No	92.68500709
87	male	36	M1	E1	S0	T0	C2	21.6	120	82	134	1.008	108	30.2	0.32	75.67	7.59	3.63	0.71	4.8	3.3	1030	333	Yes	Yes	85.84241468
88	male	49	M1	E0	S0	T0	C2	24.8	130	76	96	14.464	105	14.3	4.28	71.46	4.94	1.14	1.98	6.02	2.6	1030	276	No	Yes	68.31833699
89	male	20	M1	E0	S1	T0	C1	24.2	139	68	152	0.39	95	38.5	1.03	98.87	15.6	3.62	1.01	5.8	1.45	916	353	Yes	No	103.2198016
90	female	27	M1	E1	S1	T0	C0	21.7	119	71	118	0.323	72	40.1	0.24	98.87	13.2	1.67	1.2	4.6	1.17	997	123	No	No	100.7552735
91	female	46	M1	E0	S1	T1	C1	27.1	157	114	134	0.468	85	39.7	1.27	70.79	13.9	5.91	1.33	5.01	0.92	1030	253	No	No	110.5162293
92	female	35	M1	E0	S1	T0	C1	23.9	154	101	143	0.931	56	38.2	3.81	116	15.3	3.63	1.72	4.49	1.53	1340	139	No	No	102.2236654
93	female	26	M1	E0	S1	T1	C2	20.3	108	78	116	1.41	62	32.3	2.07	119.3	13.4	2.09	1.74	5.86	1.88	1180	288	No	Yes	86.61874887
94	female	31	M1	E0	S1	T1	C1	20.1	140	104	118	0.108	91	38.8	0.24	72.43	14.2	3.14	2.91	5.85	1.08	997	242	Yes	Yes	95.82887573
95	male	39	M1	E0	S0	T1	C1	24.3	176	116	98	0.58	806	29.4	25.22	6.52	7.68	2.42	0.33	5.47	1.95	980	351	Yes	Yes	89.9279281
96	female	47	M1	E1	S1	T1	C1	24.8	148	98	113	1.424	121	28.1	2.19	45.86	8.13	2.93	0.76	6.37	1.26	1190	353	Yes	Yes	88.78347875
97	female	43	M1	E0	S0	T0	C1	22.9	94	65	129	0.42	69	32.2	0.34	93.03	12.3	2.65	1	5.45	1.32	963	205	No	No	91.25989801
98	female	26	M1	E0	S0	T0	C1	17.3	105	65	120	0.147	52	34.5	0.34	126.62	15.4	4.9	0.89	3.6	0.66	969	231	Yes	No	84.16383124
99	male	39	M1	E0	S1	T1	C0	22.2	132	87	136	0.553	121	34.9	85.84	64.58	12.1	5.08	1.87	5.97	1.08	1790	574	Yes	Yes	94.05292746
100	male	32	M1	E0	S1	T2	C0	27.4	145	101	97	7.04	508	25.8	2.97	11.97	11.8	4.82	0.73	5.88	2.59	1160	263	No	Yes	90.26748134
101	female	38	M1	E0	S1	T1	C1	18.7	177	108	113	5.79	132	38.3	0.34	43.98	14.8	2.92	1.85	6.93	0.73	885	185	Yes	No	92.40170056
102	male	46	M1	E0	S1	T1	C0	21	187	120	112	1.105	243	31.4	1.06	26.46	11	3.17	0.74	4.1	1	1210	318	Yes	No	86.56570412
103	male	30	M1	E0	S1	T2	C1	23.7	137	74	138	0.645	110	37.2	0.95	77.2	12.8	2.86	0.81	4.8	0.75	997	273	Yes	No	100.3355237
104	female	50	M1	E0	S0	T0	C2	24.7	102	80	94	3.916	195	24.4	46.27	25.22	4.8	1.6	0.85	8.58	3.17	1710	344	No	Yes	83.06030044
105	female	23	M1	E0	S0	T0	C1	23	117	81	124	0.68	72	38.4	0.25	101.69	13	3.85	1.56	6.25	0.81	964	114	Yes	No	100.7163529
106	female	48	M1	E0	S1	T0	C0	26.3	133	86	90	1.504	54	34.2	0.3	107.15	12.3	2.57	0.88	4.9	0.92	1010	162	Yes	No	100.8019951
107	male	42	M1	E0	S0	T0	C1	23.2	159	98	139	0.078	73	40.9	1.18	108.75	17.8	3.14	1.19	5.13	0.78	1010	208	Yes	No	104.9569234
108	male	33	M1	E0	S0	T0	C1	19.7	118	65	109	0.45	125	32.6	0.21	64.76	11.6	4.73	0.95	4.49	0.74	813	192	Yes	Yes	85.92579761
109	female	54	M1	E0	S0	T0	C0	20.7	110	70	128	3.708	76	34.6	0.65	76.61	16.1	3.98	0.54	5.95	0.91	854	367	No	No	90.73729193
110	female	26	M1	E0	S1	T0	C1	25.3	121	73	122	0.476	60	37	1.54	120.8	11.9	1.56	1.49	5.27	0.93	979	158	Yes	No	103.1320684
111	male	48	M1	E0	S0	T0	C0	24.5	155	100	146	0.33	101	45.9	0.39	75.42	15.3	2.7	1.1	4.53	1.04	1120	220	Yes	No	114.8006927
112	female	42	M0	E0	S0	T0	C0	21.4	131	92	115	0.08	68	44.2	0.3	95.35	13.1	3.78	1.34	4.36	0.89	1010	176	No	No	106.3823872
113	male	29	M1	E1	S1	T1	C1	26.9	138	98	149	0.923	117	37	0.98	72.15	14.9	4.42	0.6	4.78	1.52	1020	155	Yes	No	106.1167632
114	female	53	M1	E0	S1	T0	C1	22.1	125	80	73	0.625	60	28.3	1	99.93	12.5	4.28	0.71	5.78	1.05	1120	278	Yes	Yes	84.05957342
115	male	48	M1	E0	S1	T0	C0	29.8	151	104	150	0.546	89	39.9	0.85	87.88	11	1.55	1.04	5.23	2.74	909	242	Yes	No	115.804789
116	male	55	M1	E1	S0	T0	C1	24.2	125	84	111	11.484	98	19.6	0.56	74.47	10.1	6.37	1.87	6.45	1.81	895	243	Yes	Yes	75.09506373
117	male	23	M1	E0	S0	T0	C2	18.7	116	74	126	0.444	88	40.7	0.24	106.2	13.4	4.79	0.62	3.85	0.58	800	298	No	Yes	96.01909774
118	female	39	M1	E0	S1	T1	C0	27	138	98	144	1.644	76	30.3	0.91	85.13	8.5	2.9	1.13	6.12	1.49	913	303	Yes	No	96.2051233
119	female	61	M1	E0	S1	T1	C0	23.9	165	102	103	1.771	143	32	12.62	33.97	10.5	4.73	0.61	8.81	2.66	1170	368	Yes	Yes	92.95402725
120	female	69	M1	E0	S0	T2	C0	22.4	167	108	103	1.74	164	35.6	1.28	27.21	14.9	4.96	1.06	5.43	6.63	1210	306	Yes	Yes	95.41036892
121	female	29	M1	E0	S1	T0	C1	24.4	103	73	133	2.244	61	24.5	3.6	117.64	6.5	2.49	1.03	6.14	0.99	1100	623	Yes	Yes	82.79628564
122	male	65	M1	E0	S1	T2	C0	30.5	167	89	115	2.088	288	34.6	1.56	18.86	14.9	2.77	0.99	3.27	NA	1030	243	No	No	109.2715307
123	male	40	M1	E0	S0	T1	C0	23.5	163	124	167	2.596	145	34	3.32	51.53	13.3	4.17	0.55	4.13	0.84	1030	205	Yes	No	95.15483008
124	female	61	M1	E0	S0	T0	C1	23.6	104	73	124	0.75	71	36.6	1.39	79.19	13.3	5.68	2.02	6.06	1.41	1150	332	No	No	99.20925627
125	female	28	M1	E0	S1	T0	C1	19.9	115	76	123	0.403	71	34.3	0.28	99.85	16.3	3	2.22	4.98	1.06	517	206	Yes	No	88.88624491
126	female	53	M1	E0	S1	T0	C0	28.4	137	88	142	2.461	68	33.7	8.41	88.26	11.6	2.32	1.37	5.63	1.05	1420	280	Yes	No	103.944169
127	female	27	M1	E0	S0	T0	C0	19.9	140	93	143	0.252	78	35.3	0.93	89.75	14.1	3.49	1.42	3.38	0.96	838	305	Yes	No	90.24163538
128	male	28	M1	E1	S1	T0	C1	23.5	127	91	145	2.184	112	36.9	3.82	76.6	13.6	3.23	0.96	6.52	1.27	1390	418	Yes	Yes	99.47744438
129	male	46	M1	E0	S0	T0	C1	24.2	109	73	152	0.46	92	39.7	0.65	85.63	10.8	4.39	0.66	7.78	1.7	1300	268	Yes	Yes	105.0188398
130	male	53	M1	E0	S1	T2	C1	23	158	112	92	1.75	213	33.8	0.62	29.54	14.2	5.8	0.95	4.98	1.43	671	191	Yes	No	93.89597619
131	male	29	M1	E0	S0	T0	C0	20.8	113	79	132	0.496	77	39.4	0.41	116.57	11.2	3.99	1.52	4.77	1.07	662	193	No	No	98.00293859
132	female	24	M1	E0	S1	T1	C1	18.6	108	79	91	0.567	97	26.8	0.21	70.42	9.37	2.66	1.2	5.29	0.77	878	194	Yes	No	75.14384251
133	male	39	M1	E0	S1	T2	C0	19.5	137	98	118	0.68	250	33.6	10.46	26.86	10.7	3.66	0.53	3.55	1.99	1150	332	No	Yes	86.97883169
134	female	38	M1	E0	S0	T0	C1	20.7	106	67	110	3.45	138	30.3	121.02	41.68	7.5	1.8	0.54	3.12	1.95	1110	220	No	Yes	84.40671954
135	female	20	M1	E1	S0	T0	C0	16.6	105	74	123	1.316	69	35.7	10.48	109.34	13.1	3.51	2.52	5.41	1.05	1450	479	Yes	Yes	84.55172696
136	female	72	M1	E0	S0	T0	C1	20.2	161	96	107	4.1	130	26.3	3.87	35.28	12.4	4.4	1.05	6.17	1.01	1070	287	Yes	No	77.49826963
137	male	20	M1	E1	S1	T1	C1	16.6	144	103	128	1.65	86	30.5	0.46	111.52	5.54	3.06	0.7	4.93	0.74	977	319	Yes	No	76.91789965
138	female	28	M1	E0	S1	T0	C1	19.4	116	77	130	0.702	82	31.4	0.51	83.89	11.2	2.56	1.22	5.11	1.53	1080	248	Yes	Yes	83.51551946
139	female	30	M1	E0	S1	T0	C2	19.8	100	81	119	0.74	61	31.4	0.17	116.81	9.91	3.39	1.32	4.83	0.65	1050	225	No	Yes	84.24232884
140	male	27	M1	E0	S1	T1	C1	18.9	117	76	117	2.376	122	30.3	9.89	69.56	13.4	5.37	1.29	5.03	0.94	1750	452	Yes	No	80.88518467
141	female	34	M1	E0	S0	T0	C0	21.5	97	71	121	0.096	96	34.7	1.75	66.48	9.48	3.45	1.28	4.18	0.7	1190	211	Yes	No	92.42414848
142	female	24	M1	E0	S1	T0	C1	20.2	107	68	120	0.196	69	38.5	0.51	106.31	12.1	4.06	1.37	4.24	0.82	990	237	No	No	95.59061882
143	female	39	M1	E0	S1	T0	C1	23.4	120	73	134	0.288	74	36.1	0.57	87.92	12.8	3.84	1.88	6.35	0.7	839	215	No	No	98.07687959
144	female	38	M1	E0	S0	T0	C0	18.8	112	73	127	0.06	70	35.7	1.63	94.69	10.9	4.09	1.01	4.48	1.5	904	277	No	No	88.75637479
145	male	46	M1	E0	S1	T2	C0	24.4	141	91	132	2.322	347	36.2	0.4	17.2	6.35	2.04	0.48	4.68	1.18	797	260	Yes	No	100.2003224
146	female	35	M1	E0	S0	T0	C0	28.1	126	73	123	0.81	75	34.8	3.68	88.97	13.9	3.24	1.04	4.06	1.84	1110	328	Yes	No	105.1088009
147	male	18	M1	E0	S0	T0	C0	22.1	152	89	160	8.64	78	16.9	0.23	125.27	3.87	2.15	1.01	10.12	1.59	1300	215	No	Yes	67.08968753
148	male	37	M1	E0	S0	T0	C1	21.6	137	98	172	0.432	115	35.3	0.28	69.65	10.7	2.73	0.94	4.16	0.89	908	203	Yes	No	93.52128145
149	male	25	M1	E0	S0	T0	C1	21.6	115	78	154	1.3	104	34.9	8.79	85.57	11.7	2.72	1.91	6.04	1.02	1150	204	Yes	No	92.93220235
150	male	27	M1	E1	S0	T0	C1	20.8	131	84	120	0.644	119	34.7	0.31	71.69	7.85	1.82	0.73	6.5	0.9	668	217	Yes	No	91.02029748
151	female	55	M1	E0	S0	T0	C1	22.4	138	87	100	1.265	81	33.2	0.14	70.44	7.77	3.02	1.69	5.82	1.22	1080	198	Yes	Yes	91.94467382
152	female	28	M1	E0	S1	T0	C1	20.1	130	80	124	0.644	68	34.7	0.12	105.2	12.5	3.64	1.27	4.88	1.11	948	238	Yes	No	89.69292728
153	female	39	M1	E1	S1	T0	C1	21.3	143	103	133	1.749	85	27.5	0.25	74.35	14.2	4.8	1.51	4.4	0.49	777	181	Yes	No	81.2420269
154	female	40	M1	E0	S0	T0	C0	24.8	110	78	108	0.042	64	34.8	2.77	104.05	12.4	3.95	1.52	3.58	0.99	913	235	No	No	98.87867032
155	male	49	M1	E0	S1	T1	C1	26.7	154	105	156	1.53	182	41.6	3.05	36.75	12.7	2.75	1.53	7.15	18.35	1240	315	Yes	Yes	112.575755
156	female	31	M1	E0	S0	T0	C1	23.4	132	100	130	0.12	63	37	0.34	112.97	16.6	3.73	2.17	5.04	0.82	939	145	Yes	Yes	99.51771591
157	female	45	M1	E0	S0	T0	C0	24.2	106	76	102	0.204	54	29.5	0.26	109.43	14	3.01	0.75	3.97	1.11	1020	201	No	No	89.83103977
158	female	29	M1	E0	S0	T0	C1	21.6	107	69	128	0.147	65	32.4	17.37	110.32	13.8	3.4	1.33	4.67	0.76	1020	270	No	No	89.09260438
159	male	48	M1	E1	S0	T2	C1	23.4	162	107	101	6.456	408	24.9	0.88	13.95	7.31	2.61	0.32	5.9	2.87	827	352	No	Yes	81.43962484
160	male	26	M1	E0	S0	T0	C0	21.6	123	77	144	0.392	92	35.7	1.3	98.54	14.9	4.92	1.21	5.51	0.89	1000	280	No	No	94.03559631
161	female	30	M1	E0	S1	T0	C1	23.2	131	90	123	0.612	64	33.8	0.41	111.62	11	3.8	2.74	5.07	1.14	944	294	Yes	No	94.36616012
162	female	38	M1	E0	S1	T0	C0	23.8	149	100	118	0.234	63	34.2	4.21	107.55	15.3	4.28	0.9	3.84	0.92	1020	209	Yes	No	96.07773939
163	female	60	M1	E0	S0	T0	C0	24.4	127	90	123	0.48	142	36.3	0.27	34.5	12.9	2.79	1.55	6.36	2.56	880	205	Yes	No	100.3664856
164	female	50	M1	E0	S0	T0	C0	22.7	104	66	105	0.012	77	41.5	0.16	77.56	14.7	2.08	1.18	5.1	2.66	624	201	Yes	No	104.799564
165	female	34	M1	E0	S1	T1	C1	21.6	100	68	117	0.165	143	33	2.42	41.06	13.9	3.44	0.84	5.88	1.38	946	343	No	Yes	90.16244698
166	male	22	M1	E1	S0	T1	C0	22.3	145	82	128	2.632	100	35.2	0.14	91.63	5.15	2.35	1.11	6.53	1.34	1090	279	Yes	Yes	94.69917101
167	male	76	M1	E1	S0	T0	C0	23.5	123	63	67	3.472	256	19.4	134	20.13	12.5	3.05	1.14	3.21	1.29	1110	334	No	Yes	73.35123868
168	male	27	M1	E1	S1	T0	C1	26.2	140	89	132	0.832	96	32.7	0.42	92.94	7.79	3.54	1.31	6.56	1.34	760	233	Yes	No	98.38231393
169	male	59	M1	E0	S0	T1	C0	25.7	118	75	109	1.827	203	30.2	5.99	30.02	10.3	6	0.75	7.24	2.26	1070	275	Yes	No	93.65702001
170	male	51	M1	E1	S1	T1	C0	23.5	134	92	119	2.864	190	26.5	0.17	34.4	9.9	2.71	1.04	5.19	0.72	743	114	Yes	Yes	83.97507382
171	male	61	M1	E1	S0	T0	C1	24.8	143	93	101	9.84	335	23.9	7.02	16.15	11.3	3.72	0.74	5.39	2.27	884	294	Yes	Yes	82.51030578
172	male	32	M1	E0	S1	T2	C0	22.4	188	106	83	1.38	886	31.6	73.06	6.11	14.7	1.8	0.53	3.51	0.98	847	277	Yes	Yes	89.44368563
173	female	29	M1	E1	S1	T0	C0	25.3	132	86	125	0.207	71	36	0.27	99.15	9.7	1.73	1.16	5.25	0.79	898	154	Yes	No	101.5734465
174	female	41	M1	E1	S1	T0	C1	21.4	147	99	130	0.319	69	31.7	0.67	94.34	16.6	3.6	2.17	4.59	3.05	975	219	No	No	87.7024655
175	female	27	M1	E0	S0	T0	C1	21.3	110	75	120	0.78	68	32.2	7.22	105.94	12.7	3.41	1.02	3.82	0.72	1220	323	Yes	No	88.38216364
176	male	29	M1	E1	S1	T0	C1	23.2	142	95	141	1.832	95	28.7	3.79	92.82	8.99	2.39	2.01	6.45	1.65	1270	305	Yes	No	86.77946292
177	male	32	M1	E0	S0	T1	C0	27.6	113	83	136	0.3	176	38.3	3.76	43.12	16.1	5.27	0.42	3.65	1.18	1130	401	Yes	No	109.4324433
178	female	21	M1	E1	S1	T2	C0	18	134	92	100	0.64	508	35.4	0.71	9.72	9.82	2.48	1.03	5.87	1.39	810	255	No	No	86.75781017
179	male	53	M1	E0	S1	T1	C0	22.9	144	82	95	2.034	1076	31.2	8.06	4.17	11.19	3.62	0.21	4.55	0.83	864	330	No	No	89.8390167
180	male	39	M1	E0	S1	T1	C0	22.8	144	94	141	0.276	120	33.8	0.19	65.23	14.7	3.65	0.86	8.16	1.09	865	180	Yes	No	93.61539723
181	female	32	M1	E0	S1	T2	C0	26.1	130	87	109	1.694	226	23	0.19	23.94	5.98	1.67	0.89	6.32	0.73	724	189	Yes	Yes	83.67850513
182	male	20	M1	E0	S0	T0	C0	20	110	70	157	3.934	74	14.5	0.18	126.22	5.97	1.94	1.01	8.42	0.84	880	207	Yes	Yes	59.41862545
183	female	25	M1	E1	S1	T0	C0	19.7	123	86	129	1.42	60	27.6	1.14	121.65	8.77	3.37	1.5	4.41	1.06	843	148	No	No	78.39184625
184	female	29	M1	E1	S0	T1	C1	20.4	121	92	101	0.066	99	35.4	0.86	66.34	14.9	5.77	1.73	4.82	1.73	1020	244	No	Yes	91.47101047
185	male	27	M1	E0	S0	T1	C0	31.8	122	90	161	1.125	85	37.7	1.72	107.68	10.6	2.72	0.61	5.26	1.98	1490	308	Yes	Yes	116.4750295
186	female	26	M1	E1	S0	T0	C2	20.7	110	70	121	0.264	68	34	1.75	106.69	8.62	3.29	1.42	4.59	0.68	1110	242	Yes	Yes	89.84389193
187	female	31	M1	E1	S0	T1	C1	26.4	131	86	113	6.425	228	23.1	0.48	23.86	7.3	2.37	1.43	5.98	1.39	938	325	Yes	Yes	84.37948775
188	female	50	M1	E0	S0	T0	C0	23.4	121	90	127	0.22	83	35.7	0.45	70.84	12.1	3.43	0.69	4.36	1.16	973	194	Yes	No	97.58201591
189	male	40	M1	E0	S1	T2	C1	22.5	118	83	140	2.48	321	30.2	1.24	19.71	7.3	4.29	0.95	4.04	2.56	1190	375	Yes	Yes	87.59913061
190	female	25	M1	E1	S1	T0	C1	18.4	131	91	142	0.726	79	38.5	0.16	89.63	16	5.53	1.01	7.08	0.99	997	321	Yes	No	92.13741911
191	male	30	M1	E0	S1	T1	C0	20.5	132	92	131	0.87	167	34.6	0.35	46.6	6.44	2.23	0.69	5.05	1.66	929	243	Yes	Yes	90.41229085
192	male	30	M1	E0	S1	T1	C0	26.2	141	97	160	1.008	153	44.8	1.63	51.8	13.8	2.62	1.4	4.15	1.49	1290	434	Yes	No	116.3563035
193	male	23	M1	E0	S0	T2	C0	23.8	177	120	79	2.052	675	39.4	4.14	9.04	12.3	5.16	0.92	5.08	1.32	1180	328	No	No	103.742808
194	female	28	M1	E0	S0	T0	C1	23.5	135	90	123	3.408	86	25.9	0.19	79.2	4.04	2.04	0.95	5.38	1.88	974	263	Yes	Yes	83.14082604
195	male	36	M1	E0	S0	T0	C0	22.6	117	76	130	0.12	88	42.2	0.65	96.93	15.3	4.33	1	4.76	2.08	1160	203	No	No	105.6532679
196	male	31	M1	E0	S0	T0	C1	25.5	117	78	145	1.152	73	41.5	0.83	117.49	11	4.16	0.36	5.57	1.67	1230	279	No	Yes	110.1469323
197	male	24	M1	E0	S0	T0	C0	24.8	115	76	146	0.504	89	36.9	34.34	104.02	8.22	2.68	1.79	5.55	0.74	1520	371	Yes	No	101.9602577
198	female	33	M1	E0	S0	T0	C1	20.4	133	85	101	1.128	76	33.7	0.32	88.79	9.99	3.58	1.23	5.89	1.24	961	204	Yes	No	88.93517011
199	male	44	M1	E0	S0	T0	C0	28.6	118	83	154	2.88	83	33.8	34.46	98.35	9.28	1.3	0.8	4.9	1.22	1190	174	Yes	No	104.482148
200	female	48	M1	E0	S0	T0	C0	18.9	105	70	98	0.021	73	41.2	0.58	83.9	9.78	2.21	1.21	3.61	0.74	898	266	No	No	97.17005311
201	female	46	M1	E0	S0	T0	C0	26	97	64	124	0.034	122	37.5	0.2	45.73	8.15	2.83	0.57	4.86	2.12	957	249	Yes	No	105.0615619
202	male	27	M1	E0	S1	T2	C0	23.4	138	86	94	3.667	431	41.5	8.21	15.13	13.1	2.98	0.96	4.22	4.66	1410	439	No	Yes	106.1174796
203	female	34	M1	E0	S0	T0	C1	24.5	107	70	129	1.352	71	39.8	0.3	95.73	12.6	3.56	0.97	4.43	1.3	877	164	Yes	No	105.6337403
204	female	50	M1	E0	S0	T2	C1	17.5	169	101	59	1.51	224	32.1	0.34	21.33	9.37	2.67	1.31	3.49	0.87	856	223	Yes	Yes	81.03988469
205	male	32	M1	E0	S1	T2	C0	17.4	151	114	125	4.32	294	32.8	0.27	23.19	9.52	3.79	0.46	4.72	1.54	917	302	Yes	Yes	81.89832309
206	female	37	M1	E1	S1	T1	C1	20.4	96	68	136	0.323	118	39.3	1.14	50.72	9.34	3.61	1.8	5.72	1.9	1170	228	No	No	97.2407339
207	female	50	M1	E1	S1	T0	C1	20.3	120	81	100	1.96	96	32	0.57	59.41	9.57	3.87	0.99	5.66	1.51	1140	208	Yes	Yes	86.09691366
208	male	32	M1	E0	S0	T2	C1	23.9	141	81	130	7.446	179	25.9	1.23	42.25	7.37	1.66	0.89	7.42	6.82	1090	298	Yes	Yes	83.81989711
209	female	24	M1	E0	S0	T0	C0	17.7	99	74	105	0.098	68	35.8	2.6	108.2	15.8	4.36	0.9	4.33	0.95	916	245	No	Yes	86.83639069
210	female	24	M1	E0	S0	T0	C0	17.6	112	78	128	0.033	72	37.5	0.16	100.98	13.5	3.69	1.66	3.15	0.83	810	180	No	No	89.21115705
211	female	21	M1	E1	S0	T0	C1	28.3	106	74	107	1.35	89	31.6	100.26	79.81	9.56	2.85	1.12	3.51	0.88	1390	504	Yes	Yes	100.7150554
212	male	72	M1	E1	S0	T0	C1	22.5	159	98	174	2.544	73	27.6	5.25	88.09	2.48	1.99	0.84	7.07	2.84	1240	466	No	No	83.74144097
213	male	50	M1	E0	S0	T1	C0	24.1	108	72	124	0.098	162	47.6	1.6	42.01	18.6	3.59	0.91	7.98	4.63	1320	314	Yes	No	116.4752263
214	female	29	M1	E1	S0	T0	C0	21.5	123	87	120	0.128	58	35.2	1.17	119.6	14.2	4.57	0.96	3.96	0.93	920	153	Yes	No	93.13545625
215	male	37	M1	E0	S1	T2	C0	25.7	137	91	118	1.1	422	38.6	1.64	14.46	13.7	4.93	0.46	4.97	2.84	965	272	No	No	106.2106868
216	male	27	M1	E0	S0	T0	C0	23.3	132	85	128	0.33	79	38.7	0.34	116.98	7.1	4.31	1.31	3.95	8.68	1530	414	Yes	No	101.8010526
217	female	22	M1	E0	S0	T0	C1	20.8	117	77	122	0.16	67	31	0.11	111.71	6.51	3.09	1.31	4.68	0.77	823	171	Yes	Yes	85.57825621
218	male	30	M1	E0	S1	T0	C1	29.4	120	74	149	0.24	123	43.8	1.94	67.44	11.3	2.89	0.34	4.56	0.79	1200	257	Yes	No	120.9020726
219	male	50	M1	E0	S0	T0	C1	22.6	115	77	114	0.3	450	25.3	3	12.21	12	7.29	1.03	3.14	1.5	1260	198	No	Yes	80.44940569
220	female	54	M1	E0	S0	T1	C0	23.4	182	112	133	0.912	125	40.7	7.57	41.98	10.9	3.28	0.41	6.09	3.47	1130	286	Yes	No	105.0270159
221	female	42	M1	E0	S0	T0	C0	30	107	72	120	0.02	63	37.3	0.26	104.57	13.6	2.26	0.87	4.9	2.38	956	191	Yes	No	112.3971054
222	male	22	M1	E0	S0	T0	C1	25.4	108	75	160	0.156	97	41.3	1.42	95.07	10.7	3.42	0.71	3.7	1.42	1150	218	Yes	No	109.7022002
223	male	38	M1	E0	S1	T0	C1	21.5	119	85	164	1.003	104	37.6	0.3	78.1	9.85	3.53	1.74	4.25	1.41	721	109	Yes	No	96.65013073
224	female	18	M1	E0	S0	T0	C1	19.1	93	67	128	0.258	71	39.6	1.43	107.12	8.96	3.6	1.21	3.52	1.07	1160	234	Yes	Yes	95.24458466
225	female	41	M1	E0	S0	T0	C2	19.5	102	82	96	0.594	78	33.9	7.86	81.34	10.3	4.01	1.74	5.1	1.39	1010	242	Yes	Yes	87.49769659
226	male	24	M1	E1	S1	T1	C1	18.6	142	102	128	2.2	111	33.4	0.21	79.64	8.37	3.41	1.33	5	0.65	870	208	Yes	Yes	85.04841522
227	female	40	M1	E0	S0	T0	C1	22.2	137	91	120	0.638	59	36.4	0.67	110.09	13.8	1.96	1.44	4.31	1.02	1010	328	Yes	No	96.30461788
228	female	35	M0	E0	S0	T0	C0	16.6	99	66	114	0.14	67	40.3	0.14	101.96	16	2.96	1.52	6.55	1.32	825	127	No	No	91.51048073
229	male	49	M1	E1	S0	T1	C2	26.3	115	82	140	2.144	143	32	0.46	49.19	8.84	3.15	0.8	5.44	3.14	1270	330	Yes	Yes	97.46578414
230	male	30	M1	E0	S0	T0	C1	21.3	121	72	131	0.195	97	42.5	0.86	89.87	11.4	2.16	1.11	4.73	0.77	1050	287	No	No	103.6686054
231	female	20	M1	E0	S0	T0	C0	16.4	84	63	125	0.882	79	40	1.22	122.88	12.9	4.57	1.18	2.31	1.49	828	141	No	Yes	90.73390747
232	male	42	M1	E0	S1	T2	C0	25.3	178	118	106	0.948	515	43.8	7.77	10.98	16.7	2.39	0.62	5.6	5.14	1140	221	Yes	No	113.111671
233	female	42	M1	E0	S1	T2	C1	31.3	120	80	110	5.46	215	22.7	0.33	23.71	7.96	1.75	0.54	9.44	4.47	1010	204	Yes	No	93.07652186
234	male	52	M0	E0	S0	T0	C0	23.6	115	67	142	0.013	97	41.3	0.78	77	8.63	1.73	0.79	5.02	1.72	1250	246	No	No	106.2463557
235	female	65	M1	E0	S0	T0	C0	22.5	151	84	117	0.104	57	30.3	1.95	93.41	14.3	3.26	1.31	4.25	0.79	925	92	Yes	No	87.79910673
236	female	47	M1	E0	S0	T2	C2	21.3	127	85	97	1.9	450	31.4	0.23	9.37	10.3	3.33	0.63	3.77	1.37	808	223	No	Yes	87.19096364
237	female	37	M1	E0	S0	T0	C0	20.5	107	77	121	0.21	63	34.6	0.24	108.31	13.6	3.42	1.67	4.61	0.73	837	308	No	No	90.46282837
238	male	38	M1	E0	S0	T0	C1	19.4	117	79	133	0.225	90	46.4	0.27	93.01	9.51	2.54	0.71	6.08	0.74	912	221	Yes	No	105.9456606
239	female	47	M1	E0	S0	T0	C2	23.5	123	80	133	0.806	64	36.9	0.28	99.06	8.74	3.92	0.38	8.32	1.65	976	260	Yes	Yes	99.54991277
240	male	45	M1	E0	S0	T1	C1	22.8	123	87	141	0.56	146	37.2	0.28	49.34	17	2.62	1.47	4.39	2.04	956	167	Yes	No	98.52813604
241	female	39	M1	E0	S0	T1	C1	20.9	174	105	134	0.828	77	30.7	0.18	83.79	9.19	3.3	2.07	5.09	1.22	1070	199	Yes	No	85.30623939
242	female	24	M1	E0	S1	T1	C1	20.4	145	103	146	0.56	94	39.1	0.59	73.15	10.1	4.45	1.81	5.72	0.95	1240	284	Yes	Yes	96.95951386
243	male	33	M1	E0	S0	T0	C1	31.6	136	91	158	1.548	124	36.7	3.15	65.39	10	5.65	1.27	4.01	2.18	1170	335	No	Yes	114.5210809
244	female	53	M1	E0	S0	T2	C0	25.7	147	97	133	1.936	207	41	0.85	22.97	15.4	4.16	1.79	8.55	5.35	1350	242	Yes	No	109.7830475
245	female	27	M1	E0	S0	T0	C0	19.8	114	78	125	0.399	61	35.1	0.44	119.3	12.4	2.68	1.14	4.17	0.64	857	106	Yes	No	89.82053632
246	female	45	M1	E0	S1	T1	C1	22.7	200	110	113	2.68	125	27.1	1.49	44.72	7.33	2.87	0.93	7.17	2.03	1200	295	Yes	Yes	83.29579205
247	female	33	M1	E0	S0	T0	C0	22.8	149	90	139	0.18	69	39.9	0.51	99.79	15.1	2.8	1.27	5.17	1.65	1330	173	Yes	No	102.6897849
248	female	34	M1	E0	S0	T0	C0	22.8	114	78	97	0.066	74	44.6	0.38	91.06	13.1	2.76	2.15	5.58	0.93	1220	216	No	No	109.6880849
249	male	34	M1	E0	S1	T1	C0	20.5	120	73	119	1.817	158	37.5	0.33	48.45	18.2	4.14	1.1	4.45	0.92	965	378	No	No	94.60000676
250	female	58	M1	E0	S0	T0	C0	22.4	115	78	127	0.169	90	38.5	1.38	60.72	8.92	2.18	1.81	4.59	1.04	1170	271	Yes	No	99.72846892
251	female	26	M1	E0	S1	T0	C1	20.3	120	80	142	1.968	100	27	0.13	66.93	5.98	2.32	1.33	6.77	1.29	1050	331	Yes	Yes	78.65191366
252	female	54	M0	E0	S0	T0	C0	20.4	122	80	114	0.048	67	38.4	0.31	89.22	11.1	3.74	0.56	5.59	1.78	1040	348	No	No	95.87258608
253	male	31	M1	E1	S0	T0	C1	18.5	119	75	126	0.6	95	42.6	0.37	91.52	12.8	5.34	0.33	6.42	1.48	886	234	No	Yes	98.5120292
254	female	32	M1	E0	S0	T0	C1	17.3	114	74	101	0.16	73	41	0.31	93.88	27	5.06	1.59	5.34	0.85	985	197	Yes	No	93.86578237
255	female	39	M1	E0	S1	T0	C1	26.4	130	79	98	0.144	66	36.4	1.49	100.96	15	3.29	1.56	3.42	0.5	951	201	No	No	104.3273235
256	female	29	M1	E0	S0	T0	C0	21.2	114	73	112	0.231	64	39.1	0.16	112.41	16	3.86	1.43	3.4	0.69	856	210	No	No	98.46148424
257	male	53	M1	E0	S0	T1	C0	23.9	138	75	148	2.784	125	30.5	2.73	56.27	12	2.38	0.74	6.04	1.34	1200	317	Yes	No	90.78976698
258	female	25	M1	E0	S0	T0	C0	21.2	111	80	121	0	80	40	0.18	88.28	19.3	3.56	1.49	5.36	0.97	899	135	Yes	No	99.74952218
259	male	31	M1	E0	S0	T0	C1	21.9	100	69	114	0.132	88	40.1	0.33	100.39	9.82	3.18	1.04	4.54	0.79	1080	247	Yes	No	101.1670833
260	female	49	M1	E0	S0	T0	C1	26.7	121	81	114	0	59	35.3	0.52	103.35	15.6	3.57	1.03	3.7	1.1	892	213	Yes	No	103.1071545
261	female	40	M1	E0	S0	T1	C0	23.1	117	77	106	0.252	105	33.4	0.67	57.19	15.9	3.56	2.28	5.77	1.15	770	102	Yes	No	93.45704165
262	female	55	M1	E1	S1	T0	C2	18.4	100	65	101	1.296	119	35.7	0.63	44.24	13.5	2.99	1.03	5.03	1.26	939	243	No	No	87.97491094
263	female	39	M1	E0	S0	T0	C0	22.1	118	86	124	0.112	73	42.3	1	89.37	15.3	5.27	1.6	5	1.58	1300	283	Yes	No	104.7990979
264	male	31	M1	E0	S0	T0	C1	33.7	112	72	165	0.68	87	44.6	4.94	101.79	11.9	2.76	0.8	4.93	3.74	1370	295	Yes	No	130.3744202
265	male	22	M1	E0	S0	T0	C0	16.9	121	65	82	0.19	104	26.4	107.23	87.39	34.4	8.07	0.26	2.65	0.63	1160	301	No	Yes	71.25279037
266	female	34	M1	E1	S1	T0	C1	23.1	113	87	123	0.969	60	38.6	0.37	114.2	11	4.18	1.34	3.7	3.42	1080	250	Yes	No	101.3071616
267	male	32	M1	E1	S0	T0	C1	19.3	132	93	115	1.092	121	43.1	0.44	67.83	15.4	5.64	2.01	3.7	0.42	1090	227	No	No	100.7986179
268	female	24	M0	E0	S0	T0	C0	23.3	113	75	132	0.408	61	40.2	0.45	121.84	18.2	1.97	2.01	5.8	0.69	1240	299	Yes	No	104.0891154
269	female	23	M0	E0	S0	T0	C0	20.2	113	79	142	0.14	60	39.9	6.56	123.37	18.2	2.11	1.12	4.32	0.53	1170	435	Yes	No	97.77415371
270	female	44	M1	E0	S1	T0	C0	19.9	135	85	110	1.848	77	26.4	0.24	80.9	12.1	5.27	1.7	4.79	0.79	901	281	Yes	No	77.07060852
271	female	28	M1	E0	S1	T0	C1	15.8	103	65	124	0.672	66	33.6	0.09	109.07	15	4.66	1.34	4.32	1.05	1060	246	Yes	No	80.02058307
272	female	41	M1	E0	S0	T2	C2	21	150	108	92	5.9	319	25.7	1.29	14.82	7.48	2.1	1.04	6.82	3.58	878	311	No	Yes	78.16291752
273	male	36	M1	E0	S1	T0	C1	25.2	132	83	145	0.512	98	36.8	2.39	63.93	8.21	3.33	0.59	5.24	1.53	1200	339	Yes	No	102.4770568
274	male	48	M1	E0	S1	T0	C0	25.2	98	68	104	14.432	79	13.6	0.12	100.94	8.53	4.16	0.89	4.36	0.94	1170	321	Yes	Yes	68.0332953
275	female	22	M1	E1	S0	T0	C1	19.1	118	83	111	0.42	70	42	0.31	105.95	14.7	3.65	1.86	4.69	0.8	1170	192	Yes	No	98.82974156
276	male	39	M1	E0	S1	T0	C1	19.5	102	68	153	0.476	93	40.5	0.83	88.77	8.4	2.58	1.37	2.71	0.77	975	252	Yes	No	97.24114966
277	male	36	M1	E0	S1	T0	C0	28.1	129	86	159	2.016	143	31.8	0.55	53.89	9.72	2.08	1.08	4.7	1.6	1090	178	Yes	No	100.5916057
278	female	46	M1	E0	S1	T1	C2	30.4	124	83	118	5.04	94	28	0.68	62.68	9.47	4.27	1.17	6.3	6.75	1430	298	No	Yes	99.36537049
279	female	31	M1	E0	S1	T0	C2	30.8	130	90	129	2.55	60	29.1	26.41	116.63	16.8	2.63	1.71	5.02	1.08	1340	389	Yes	Yes	101.7450425
280	male	56	M1	E0	S0	T0	C1	18.6	127	80	92	0.54	120	25.6	82.8	57.89	19	3.73	1.19	4.53	1.17	1450	693	Yes	Yes	73.30326453
281	male	33	M1	E0	S1	T0	C0	26	112	60	148	0.68	83	42.6	1.82	106.25	10.3	3.63	1.42	3.99	1.31	1060	268	Yes	No	112.7921955
282	female	34	M1	E0	S1	T1	C0	19.1	92	68	102	0.184	98	31.9	0.97	64.84	13.7	2.14	1.95	3.13	1.51	772	307	Yes	No	83.77928466
283	female	28	M1	E0	S0	T0	C1	22.9	104	71	126	0.48	72	35.5	0.43	98.18	11.7	2.5	0.98	5.4	0.95	1010	359	No	No	96.29955579
284	female	38	M1	E0	S0	T0	C1	18.3	115	78	117	0.24	59	30.2	0.37	111.65	11	4.23	1.02	4	1.22	783	187	Yes	No	79.57182229
285	female	43	M1	E1	S1	T1	C1	23.8	129	88	93	1.717	123	33.1	1.98	46.25	11.5	4.9	1.12	3.38	3.17	1260	381	Yes	No	94.42608789
286	male	29	M1	E0	S1	T0	C1	30.5	120	79	164	0.256	93	41.8	4.01	95.23	10.5	6.52	0.53	6.35	2.08	1310	263	Yes	No	120.0972418
287	female	53	M1	E0	S0	T0	C1	24.4	114	79	143	0.18	67	40.7	0.66	89.85	14.5	3.94	0.93	6.63	1.39	1090	330	No	No	106.8258524
288	female	31	M1	E0	S0	T0	C0	17.9	104	72	132	0.228	58	35.8	1.62	117.94	13.6	3.21	1.01	3.27	0.42	894	251	No	No	87.14124402
289	female	31	M1	E1	S1	T1	C0	21.2	111	77	120	1.404	82	33.4	0.46	82.14	16.5	2.47	2.31	6.65	2.07	1000	185	Yes	No	89.97418424
290	female	19	M1	E0	S1	T0	C0	23.3	124	81	138	0.34	65	44.3	0.79	118.35	15	2.22	1.4	7.11	1.09	1390	356	Yes	No	110.1940154
291	male	35	M1	E0	S0	T0	C0	28.3	120	74	139	0.336	79	44.1	7.01	110.59	11.1	7.65	2.99	7.11	17.85	2980	791	No	No	119.317627
292	female	38	M1	E0	S0	T0	C1	21.5	102	80	124	0.096	68	44	0.08	98.07	13.2	2.89	0.62	4.4	0.76	838	161	No	No	106.2386563
293	female	27	M0	E0	S0	T0	C0	21.1	121	83	132	0.108	68	42.2	0.58	105.94	16.4	3.66	1.4	5.46	1.93	1240	292	No	No	102.9165382
294	female	68	M1	E1	S0	T0	C1	22.2	174	89	123	0.738	145	30.1	7.88	31.8	12.1	2.37	0.79	5.64	0.69	1040	209	Yes	No	86.92391788
295	male	22	M1	E1	S0	T0	C1	18.9	121	79	151	0.264	90	41.2	1.21	104.08	14.6	3.54	0.87	5.42	1.57	1310	182	Yes	No	97.18397148
296	female	26	M1	E0	S0	T0	C2	21.4	103	72	109	0.45	75	30.8	0.99	94.77	11.3	2.36	1.34	4.21	0.54	859	177	Yes	No	86.34794714
297	male	47	M1	E0	S1	T1	C2	23.9	155	99	130	1.04	156	29.7	36.39	44.9	10.6	3.37	0.62	4.85	1.02	1160	297	Yes	No	89.5054678
298	male	24	M1	E0	S1	T0	C0	21	117	83	144	0.114	114	39.9	0.3	77.12	9.87	4.25	1.24	5.22	0.71	987	264	No	No	99.27095945
299	female	31	M1	E0	S0	T0	C1	23.5	97	64	126	0.08	59	38.7	1.17	117.27	11.9	3.77	0.71	7.5	0.67	998	179	No	No	102.2301128
300	male	18	M1	E0	S0	T0	C0	21.5	114	74	179	3.736	78	11.8	0.18	125.27	6.53	3.55	4.05	7.79	1.4	1440	227	No	Yes	58.40794028
301	male	49	M1	E0	S0	T0	C0	22.9	123	91	155	0.338	99	35.1	7.85	76.73	13.6	4.29	1.32	4.22	2.38	1320	317	No	No	95.59879489
302	male	37	M1	E0	S0	T1	C1	19.3	112	80	137	0.888	118	36.5	0.6	67.51	12.3	4.3	0.53	8.25	1.49	962	169	Yes	No	90.86854769
303	female	25	M1	E0	S0	T0	C0	20.7	130	96	121	0.714	62	34	0.27	120.14	11.6	3.42	1.87	4	0.53	917	173	No	No	89.8970263
304	female	24	M1	E0	S0	T1	C2	16	134	99	123	2.2	142	16.6	4.2	44.42	8.67	3.17	3.02	9.67	3.52	1150	372	Yes	Yes	55.05160626
305	female	36	M1	E0	S0	T0	C0	25.8	122	79	136	1.155	51	36.8	5.57	118.79	11.8	2.32	1.43	4.31	1.32	1420	297	Yes	No	103.6623875
306	female	37	M1	E0	S0	T0	C1	21.1	107	68	118	0.442	60	32.1	0.16	111.81	10.5	4.03	0.86	4.94	0.7	742	181	Yes	Yes	87.78499458
307	female	59	M1	E0	S0	T0	C0	25.6	125	73	132	2.574	63	18.4	0.69	92.8	10.1	4.06	1.5	6.85	3.04	1200	200	Yes	Yes	75.98031294
308	female	51	M1	E0	S1	T0	C0	25	150	95	145	0.38	117	37.6	0.97	46.44	17.8	4.08	3.59	3.31	2.49	1110	117	Yes	No	103.3234542
309	female	44	M1	E0	S0	T0	C1	26	115	77	138	0.34	64	32.7	0.39	101.17	10.2	3.87	1.21	4.77	0.89	836	171	Yes	No	98.04318634
310	female	45	M0	E0	S0	T0	C0	22	130	95	134	0	55	35.4	2.73	108.77	14.5	2.76	1.85	4.37	0.78	1090	121	No	No	94.32197901
311	female	44	M1	E0	S0	T0	C1	18.8	117	65	119	0.08	64	38.1	0.2	101.17	10.3	3.03	1.21	5.19	1.6	894	140	Yes	No	92.27067273
312	female	20	M1	E0	S0	T0	C1	22	99	60	105	1.02	93	34.1	66.69	76.21	13.9	2.05	1.13	3.57	0.36	1040	200	Yes	No	92.53503459
313	male	62	M1	E0	S0	T1	C0	21.7	126	79	83	0.168	187	25.1	49.36	32.46	39.7	4.81	0.89	2.87	0.9	1130	363	No	Yes	78.53950709
314	male	37	M1	E0	S0	T0	C1	31.8	141	116	189	0.42	82	41.6	3.04	104.83	17	3.72	1.28	4.83	3.05	1380	280	Yes	No	122.2821295
315	male	30	M1	E0	S1	T0	C1	26.7	109	72	127	0.552	101	36.1	35.8	85.59	9.95	2.08	1.19	4.25	1.49	1330	366	Yes	No	104.4182626
316	female	32	M1	E0	S0	T0	C0	22.9	104	73	127	0.15	82	32.9	0.51	81.57	15	4.5	1.55	3.71	0.72	766	185	No	No	92.32268037
317	female	25	M1	E0	S0	T1	C2	20	133	92	102	2.419	202	20.5	1.35	28.81	5.64	2.59	2.45	5.47	3.33	1300	362	No	Yes	68.3885147
318	female	63	M1	E1	S0	T0	C2	22.2	165	80	101	5.819	162	16.8	11.13	28.8	10.5	4.15	1.76	6.8	1.29	1090	274	Yes	No	67.12021788
319	female	46	M1	E0	S0	T0	C0	21.4	143	82	130	0.12	74	36.1	0.57	83.7	14.4	4.82	1.08	4.79	1.85	1070	201	Yes	No	94.38387153
320	female	46	M0	E0	S0	T0	C0	23.9	116	72	125	0.224	63	38.9	0.19	101.67	10.4	4.71	1.22	5.58	1.84	1140	96	Yes	No	103.1762948
321	male	59	M1	E0	S0	T1	C1	26.4	154	91	139	1.241	167	33.6	0.32	38.01	10.2	2.36	0.88	5.71	1.19	868	236	No	Yes	100.1581235
322	male	27	M1	E0	S0	T0	C0	20.6	108	63	147	0.03	81	41.6	1.43	114.14	8.85	2.04	0.52	3.92	1	816	203	Yes	No	100.9547292
323	male	28	M1	E0	S0	T0	C0	19.9	120	80	156	0.05	95	43.3	0.86	93.47	13.8	3.53	0.71	6.16	1.92	1210	298	Yes	No	102.2347085
324	female	48	M1	E0	S0	T0	C0	23.6	122	85	122	1.452	99	37.7	0.77	58.05	11.4	3.26	1.55	5.41	1.4	1110	262	Yes	No	100.9143664
325	male	27	M1	E0	S0	T0	C0	22.8	125	80	145	0.441	111	39	0.27	77.98	10.4	2.46	0.57	4.41	1.23	896	172	Yes	No	101.2365397
326	female	50	M1	E0	S1	T0	C0	20.9	124	63	122	0.26	74	35	1.03	81.38	12.5	3.52	0.84	5.66	1.58	1010	192	Yes	No	91.70893939
327	female	34	M1	E0	S0	T0	C1	16.9	97	67	97	0.483	83	36	0.13	79.26	11.5	2.65	1.57	3.89	0.81	1050	343	Yes	No	85.61612121
328	male	34	M1	E0	S0	T2	C1	22.5	178	123	115	2.988	162	35.1	2.14	47	8.01	2.3	1.66	5.12	1.34	1180	350	Yes	No	94.89523061
329	female	23	M1	E1	S1	T0	C1	21.5	102	73	114	0.672	62	34.5	0.25	121.84	8.34	3.9	0.82	2.77	1.13	815	203	Yes	No	92.1490409
330	male	22	M1	E0	S0	T0	C1	17.2	123	71	157	0.45	86	45.5	0.64	109.96	12.8	5.19	1.09	5.37	1.22	1210	250	Yes	Yes	100.327625
331	male	23	M1	E0	S0	T0	C0	24.2	122	77	165	11.84	83	14.4	0.56	113.98	4.5	2.02	1.76	13.42	1.85	1700	330	No	Yes	67.35226373
332	female	42	M1	E0	S0	T0	C1	25.6	134	89	108	0.315	52	36.6	0.33	113.16	11.5	4.29	2.25	4.51	1.91	1060	153	Yes	No	103.0178806
333	female	60	M0	E0	S0	T0	C0	32.3	117	57	123	0	76	41.6	0.24	73.45	12.3	3.69	0.32	5.9	1.12	878	153	No	No	123.254322
334	female	53	M0	E0	S0	T0	C0	35.4	117	85	129	0.272	94	39.3	2.98	59.67	10.6	3.53	0.82	4.56	1.92	1630	339	Yes	No	125.5785268
335	female	30	M1	E0	S0	T0	C1	23.8	120	80	92	0.2	90	35.5	1.12	73.92	13.5	4.12	1.4	3.86	1.6	1050	237	Yes	No	97.98155679
336	female	21	M1	E0	S0	T0	C1	18.8	120	80	109	0.48	156	39.2	0.9	40.49	9.99	3.25	1.08	3.25	0.73	1050	332	No	No	94.0547332
337	female	27	M1	E0	S1	T2	C1	18.7	126	94	89	1.962	157	28.8	0.19	38.52	12.6	3.16	1.84	3.97	0.69	719	160	Yes	Yes	78.38599065
338	male	22	M1	E0	S0	T0	C1	17.5	123	76	122	0.726	82	33.1	1.34	116.48	8.08	1.79	1.07	4.43	0.92	976	333	Yes	No	82.40716455
339	female	39	M1	E1	S0	T1	C1	30.1	125	80	128	1.952	174	36	11.51	31.27	10.1	2.33	0.65	5.33	2.82	1250	460	Yes	No	110.6409409
340	female	33	M1	E0	S0	T0	C1	19.3	108	82	131	0.52	61	33.3	0.22	114.38	9.87	3.15	1.12	4.07	0.44	834	212	Yes	Yes	86.23409063
341	female	54	M1	E0	S0	T1	C1	21	126	83	123	0.3	74	34.6	1.68	79.12	11.3	2.77	1.26	5.22	2.96	998	232	No	No	91.24169693
342	female	46	M1	E0	S0	T1	C1	27.5	176	93	70	1.275	200	31.4	34.71	25.16	12.5	2.55	0.59	5.18	1.56	908	357	Yes	No	98.93879401
343	female	54	M1	E0	S0	T0	C0	25.9	120	80	131	0.192	89	40.4	10.09	63.3	13.1	6.31	0.95	5.01	1.29	1360	329	Yes	No	109.2681244
344	female	33	M1	E0	S0	T0	C1	20.8	121	80	102	0.714	75	31	4.4	90.23	15.4	1.87	1.35	2.93	0.99	674	227	No	No	85.64130907
345	female	25	M1	E0	S0	T0	C1	22	127	70	122	0.832	66	40.1	1.34	111.39	11	2.48	0.82	4.07	0.97	843	227	No	No	101.4820029
346	female	35	M0	E0	S0	T0	C0	21.3	118	80	128	0.025	74	40.4	0.4	90.42	15.4	3.08	1.11	3.99	0.75	1030	192	No	No	100.6012083
347	female	38	M1	E0	S0	T0	C0	19.6	118	87	119	0.054	81	34.2	0.86	79.37	14.2	2.86	1.09	4.19	0.94	753	211	No	No	87.9802643
348	female	30	M1	E0	S0	T0	C0	16.4	109	84	129	0.221	83	37.8	1.02	81.52	13.8	3.58	1.32	5.08	1.22	904	154	Yes	No	87.41448215
